# Supplementary material for: Let-7b, miR-29b, and miR-125b as Potential Biomarkers for Differentiating Canine Mammary Carcinoma Histological Types
Source: Animals (Basel). 2024 Dec 25;15(1):20. doi: 10.3390/ani15010020 (PMC11718878; doi:10.3390/ani15010020)
Supplement: Supplementary file 1 [file animals-15-00020-s001.zip]

Archive with 1 entries (1 files):
- animals-3363821-supplementary.pdf
